# Supplementary material for: A druggable secretory protein maturase of Toxoplasma essential for invasion and egress
Source: eLife. 2017 Sep 12;6:e27480. doi: 10.7554/eLife.27480 (PMC5595437; doi:10.7554/eLife.27480)
Supplement: Figure 1—source data 1. [file elife-27480-fig1-data1.zip]

Archive with 1 entries (1 files):
- Figure 1-source data 1. Source data for ASP3 graphs.pzfx
