# Supplementary material for: A druggable secretory protein maturase of Toxoplasma essential for invasion and egress
Source: eLife. 2017 Sep 12;6:e27480. doi: 10.7554/eLife.27480 (PMC5595437; doi:10.7554/eLife.27480)
Supplement: Supplementary file 5. — Color code: ratios > 2, pale red rows; ratios < 0.22, pale green rows; abundance ratios, yellow column (AC); normalized peptide abundances (+ATc), green columns (AO-AR); normalized peptide abundances (-ATc), purple columns (AS-AV); highly abundant peptide representing the ASP3-processed mature MIC3 N-terminus, red fields (32 AO-AR). [file elife-27480-supp5.xlsx]

## Sheet: MIC3_peptides
Confidence	Annotated Sequence	Modifications	Modifications in Master Proteins	Qvality PEP	Qvality q-value	Number of Protein Groups	Number of Proteins	Number of PSMs	Master Protein Accessions	Positions in Master Proteins	Number of Missed Cleavages	Theo MHplus in Da	Found in Sample in S1 F1 126 Sample plusATC48pool	Found in Sample in S2 F1 127N Sample -ATC	Found in Sample in S4 F1 128N Sample -ATC	Found in Sample in S6 F1 129N Sample -ATC	Found in Sample in S8 F1 130N Sample -ATC	Found in Sample in S3 F1 127C Sample plusATC48	Found in Sample in S5 F1 128C Sample plusATC48	Found in Sample in S7 F1 129C Sample plusATC48	Found in Sample in S9 F1 130C Sample plusATC48	Found in Sample in S10 F1 131 Sample -ATCpool	Found in Sample Group plusATC48pool	Found in Sample Group -ATC	Found in Sample Group plusATC48	Found in Sample Group -ATCpool	Abundance Ratio plusATC48 -ATC	Abundance Ratio plusATC48pool -ATCpool	Abundance Ratio log2 plusATC48 -ATC	Abundance Ratio log2 plusATC48pool -ATCpool	Abundances Grouped plusATC48pool	Abundances Grouped -ATC	Abundances Grouped plusATC48	Abundances Grouped -ATCpool	Abundances Grouped Standard Error in Percent plusATC48pool	Abundances Grouped Standard Error in Percent -ATC	Abundances Grouped Standard Error in Percent plusATC48	Abundances Normalized F1 126 Sample plusATC48pool	Abundances Normalized F1 127N Sample -ATC	Abundances Normalized F1 128N Sample -ATC	Abundances Normalized F1 129N Sample -ATC	Abundances Normalized F1 130N Sample -ATC	Abundances Normalized F1 127C Sample plusATC48	Abundances Normalized F1 128C Sample plusATC48	Abundances Normalized F1 129C Sample plusATC48	Abundances Normalized F1 130C Sample plusATC48	Abundances Normalized F1 131 Sample -ATCpool	Abundances Count F1 126 Sample plusATC48pool	Abundances Count F1 127N Sample -ATC
High	[F].CSSSLIYHPDKSYGGDCSCEKQGHR.[C]	2xTMT6plex [K11; K21]; 3xCarbamidomethyl [C1; C17; C19]		0.000211374	0	1	1	10	TGGT1_319560	TGGT1_319560 [129-153]	0	3386.57	High	High	High	High	High	High	High	High	High	High	High	High	High	High	1.003	0.905	0	-0.14	258.1	263.5	264.4	285.2		11.6	9.33	258.1	248.2	296.9	229.1	279.9	291.2	269.6	265.3	231.5	285.2	10	10
High	[S].SLIYHPDKSYGGDCSCEKQGHR.[C]	2xTMT6plex [K8; K18]; 2xCarbamidomethyl [C14; C16]		7.54845e-05	0	1	1	7	TGGT1_319560	TGGT1_319560 [132-153]	0	3052.48	High	High	High	High	High	High	High	High	High	High	High	High	High	High	0.893	0.926	-0.16	-0.11	61.6	71.4	63.7	66.6		9.99	12.05	61.6	64.8	75.6	65.8	79.2	70.7	66.1	65.4	52.7	66.6	3	3
High	[L].IYHPDKSYGGDCSCEKQGHR.[C]	2xTMT6plex [K6; K16]; 2xCarbamidomethyl [C12; C14]		0.00121621	0.000120253	1	1	4	TGGT1_319560	TGGT1_319560 [134-153]	0	2852.36	High	High	High	High	High	High	High	High	High	High	High	High	High	High	1.214	1.535	0.28	0.62	18.7	15	18.2	12.2		9.66	7.33	18.7	13.6	14	15.8	16.6	19.1	19	18.4	16.2	12.2	1	1
High	[Y].GGDCSCEKQGHR.[C]	2xTMT6plex [N-Term; K8]; 2xCarbamidomethyl [C4; C6]		0.0152829	0.000543073	1	1	4	TGGT1_319560	TGGT1_319560 [142-153]	0	1848.88	High	High	High	High	High	High	High	High	High	High	High	High	High	High	1.129	0.898	0.17	-0.16	16	16.1	18.1	17.9		21.01	23.69	16	12.2	14.6	17.4	20	14.3	18	16.1	24.1	17.9	1	1
High	[G].GDCSCEKQGHR.[C]	2xTMT6plex [N-Term; K7]; 2xCarbamidomethyl [C3; C5]		0.00230244	0.000120253	1	1	16	TGGT1_319560	TGGT1_319560 [143-153]	0	1791.86	High	High	High	High	High	High	High	High	High	High	High	High	High	High	1.055	1.137	0.08	0.19	781.7	690.8	728.8	687.5		11.97	16.82	781.7	643.9	698.8	616.7	803.7	600.4	744.7	680.1	889.9	687.5	14	14
High	[R].CDKNAECVENLDAGGGVH.[C]	1xTMT6plex [K3]; 2xCarbamidomethyl [C1; C7]		7.94914e-06	0	1	1	12	TGGT1_319560	TGGT1_319560 [154-171]	0	2173.98	High	High	High	High	High	High	High	High	High	High	High	High	High	High	0.966	0.975	-0.05	-0.04	76	75.8	73.2	77.9		6.95	2.95	76	72.4	82.5	70.9	77.4	72.1	73.7	71.1	76	77.9	4	4
High	[H].CKCKDGFVGTGLTCSEDPCSKR.[G]	3xTMT6plex [K2; K4; K21]; 4xCarbamidomethyl [C1; C3; C14; C19]		6.891e-05	0	1	1	13	TGGT1_319560	TGGT1_319560 [172-193]	0	3249.61	High	High	High	High	High	High	High	High	High	High	High	High	High	High	0.917	0.958	-0.13	-0.06	237.4	267.4	245.2	247.7		11.56	15.39	237.4	269.7	294.9	223.7	281.3	279	259.7	250.7	191.4	247.7	6	6
High	[F].VGTGLTCSEDPCSKR.[G]	1xTMT6plex [K14]; 2xCarbamidomethyl [C7; C12]		0.0102537	0.000454473	1	1	2	TGGT1_319560	TGGT1_319560 [179-193]	0	1895.92	High	High	High	High	High	High	High	High	High	High	High	High	High	High	0.842	0.788	-0.25	-0.34	14.2	20.2	17	18		11.53	9.08	14.2	19.2	22.2	17.3	21.9	16.9	15	17.3	18.7	18	1	1
High	[L].TCSEDPCSKR.[G]	1xTMT6plex [K9]; 2xCarbamidomethyl [C2; C7]		0.00562474	0.000206756	1	1	6	TGGT1_319560	TGGT1_319560 [184-193]	0	1468.67	High	High	High	High	High	High	High	High	High	High	High	High	High	High	0.981	0.958	-0.03	-0.06	103.9	103.3	101.4	108.5		9.59	3.88	103.9	98	112.9	92.1	110.3	103	103.3	103.6	95.5	108.5	4	4
High	[C].SEDPCSKR.[G]	2xTMT6plex [N-Term; K7]; 1xCarbamidomethyl [C5]		0.147064	0.00877559	1	1	4	TGGT1_319560	TGGT1_319560 [186-193]	0	1436.76	High	High	High	High	High	High	High	High	High	High	High	High	High	High	1.116	1.17	0.16	0.23	523.8	434.2	484.7	447.6		18.38	13.91	523.8	505.2	362.4	367.8	501.3	465.7	445.6	442.8	584.7	447.6	4	4
High	[R].GNAKCGPNGTCIVVDSVSYTCTCGDGETLVNLPEGGQGCKR.[T]	2xTMT6plex [K4; K40]; 5xCarbamidomethyl [C5; C11; C21; C23; C39]		0.000309929	0.000120253	1	1	8	TGGT1_319560	TGGT1_319560 [194-234]	0	4846.27	High	High	High	High	High	High	High	High	High	High	High	High	High	High	0.995	0.93	-0.01	-0.1	15	17.3	17.2	16.1		39.18	19.15	15	7.5	18.2	22.9	20.5	16.7	16.7	21.7	13.7	16.1	3	1
High	[Y].TCTCGDGETLVNLPEGGQGCKR.[T]	1xTMT6plex [K21]; 3xCarbamidomethyl [C2; C4; C20]		0.000296125	0.000120253	1	1	7	TGGT1_319560	TGGT1_319560 [213-234]	0	2638.22	High	High	High	High	High	High	High	High	High	High	High	High	High	High	0.987	1.059	-0.02	0.08	74.4	85.6	84.4	70.2		4.2	10.98	74.4	88	84.5	81	88.8	85.9	96.1	82	73.8	70.2	7	7
High	[C].TCGDGETLVNLPEGGQGCKR.[T]	1xTMT6plex [K19]; 2xCarbamidomethyl [C2; C18]		0.010537	0.000454473	1	1	1	TGGT1_319560	TGGT1_319560 [215-234]	0	2377.14	High	High	High	High	High	High	High	High	High	High	High	High	High	High	1.086	0.611	0.12	-0.71	7.7	9.9	10.8	12.6		25.42	9.09	7.7	8.5	13.7	9.3	8.3	12	10.4	11.1	9.7	12.6	1	1
High	[R].CIDDASHENGYTCECPTGY.[S]	3xCarbamidomethyl [C1; C13; C15]		0.0128657	0.000454473	1	1	11	TGGT1_319560	TGGT1_319560 [249-267]	0	2248.82	High	Not Found	Not Found	Not Found	Not Found	High	Not Found	Not Found	High	Not Found	High	Not Found	High	Not Found
High	[R].CIDDASHENGYTCECPTGYSR.[E]	3xCarbamidomethyl [C1; C13; C15]		0.000382195	0.000120253	1	1	2	TGGT1_319560	TGGT1_319560 [249-269]	0	2491.95	Not Found	High	Not Found	High	High	High	Not Found	High	High	Not Found	Not Found	High	High	Not Found
High	[A].LPIQKSVQLGSFDKVVPSR.[E]	3xTMT6plex [N-Term; K5; K14]		2.267e-05	0	1	1	6	TGGT1_319560	TGGT1_319560 [27-45]	0	2785.69	High	High	High	High	High	High	High	High	High	High	High	High	High	High	1.996	2.394	1	1.26	275.6	128	255.4	115.1		6.4	16.91	275.6	117	136.9	128.6	129.3	247.1	308	262.9	203.4	115.1	4	4
High	[S].EKMNIVFKCPSGYHPR.[Y]	3xTMT6plex [N-Term; K2; K8]; 1xCarbamidomethyl [C9]		7.41213e-05	0	1	1	5	TGGT1_319560	TGGT1_319560 [331-346]	0	2650.46	High	High	High	High	High	High	High	High	High	High	High	High	High	High	1.245	1.402	0.32	0.49	125.4	90.7	112.9	89.4		9.14	15.22	125.4	79.7	99.8	91	92.1	88.3	128.3	117.2	117.8	89.4	3	3
High	[M].NIVFKCPSGYHPR.[Y]	1xTMT6plex [K5]; 1xCarbamidomethyl [C6]		0.0109268	0.000454473	1	1	4	TGGT1_319560	TGGT1_319560 [334-346]	0	1803.95	High	High	High	High	High	High	High	High	High	High	High	High	High	High
High	[F].KCPSGYHPR.[Y]	1xTMT6plex [K1]; 1xCarbamidomethyl [C2]		0.0615435	0.00274984	1	1	4	TGGT1_319560	TGGT1_319560 [338-346]	0	1330.69	High	High	High	High	High	High	High	High	High	High	High	High	High	High
High	[R].YHAHTVTCEKIK.[H]	2xTMT6plex [K10; K12]; 1xCarbamidomethyl [C8]		0.000521016	0.000120253	1	1	6	TGGT1_319560	TGGT1_319560 [347-358]	0	1945.07	High	High	High	High	High	High	High	High	High	High	High	High	High	High	1.479	1.44	0.56	0.53	606.4	420.3	621.7	421.2		8.44	19.7	606.4	386.1	436	396.4	462.6	467.1	748.9	587.6	683.1	421.2	6	6
High	[F].DKVVPSR.[E]	2xTMT6plex [N-Term; K2]		0.088465	0.00351703	1	1	3	TGGT1_319560	TGGT1_319560 [39-45]	0	1258.79	High	High	High	High	High	High	High	High	High	High	High	High	High	High
High	[R].EVVSESLAPSFAVTETHSSVQSPSKQETQLCAISSEGKPCR.[N]	2xTMT6plex [K25; K38]; 2xCarbamidomethyl [C31; C40]		2.54503e-09	0	1	1	3	TGGT1_319560	TGGT1_319560 [46-86]	0	4906.46	High	High	High	High	High	High	High	High	High	High	High	High	High	High	10.52	7.162	3.4	2.84	40.7	4.1	42.7	5.7		57.96	17.12	40.7	4.1	2.1	7.3	2.7	46.2	49.2	43	32.4	5.7	2	1
High	[S].LAPSFAVTETHSSVQSPSKQETQLCAISSEGKPCR.[N]	3xTMT6plex [N-Term; K19; K32]; 2xCarbamidomethyl [C25; C34]		1.12073e-09	0	1	1	4	TGGT1_319560	TGGT1_319560 [52-86]	0	4505.34	High	High	High	High	High	High	High	High	High	High	High	High	High	High	34.741	22.555	5.12	4.5	149.5	4.6	159.9	6.6		39.75	18.35	149.5	2.8	3.2	6.4	6	198.2	151.9	162.1	127.5	6.6	3	1
High	[S].FAVTETHSSVQSPSKQETQLCAISSEGKPCR.[N]	3xTMT6plex [N-Term; K15; K28]; 2xCarbamidomethyl [C21; C30]		5.14801e-05	0	1	1	3	TGGT1_319560	TGGT1_319560 [56-86]	0	4137.13	High	Not Found	High	High	High	High	High	High	High	High	High	High	High	High	9.061	5.938	3.18	2.57	65.9	6.8	62	11.1		38.66	13.62	65.9		4.1	7	9.4	54.6	65.2	72.5	55.7	11.1	3
High	[F].AVTETHSSVQSPSKQETQLCAISSEGKPCR.[N]	3xTMT6plex [N-Term; K14; K27]; 2xCarbamidomethyl [C20; C29]		1.83834e-05	0	1	1	4	TGGT1_319560	TGGT1_319560 [57-86]	0	3990.06	High	High	High	High	High	High	High	High	High	High	High	High	High	High	0.412	0.393	-1.28	-1.35	17.2	49.3	20.3	43.8		13.02	13.05	17.2	51.4	57.3	45.5	43	21.5	23.1	20	16.8	43.8	3	3
High	[F].AVTETHSSVQSPSKQETQLCAISSEGKPCR.[N]	1xAcetyl [N-Term]; 2xTMT6plex [K14; K27]; 2xCarbamidomethyl [C20; C29]	TGGT1_319560 1xAcetyl [N-Term]	2.64686e-05	0	1	1	6	TGGT1_319560	TGGT1_319560 [57-86]	0	3802.91	High	High	High	High	High	High	High	High	Not Found	High	High	High	High	High	0.074	0.038	-3.76	-4.72	2.1	54.1	4	55.9		15	23.08	2.1	43.9	62.3	51.7	58.6	3	4.9	4.1		55.9	1	5
High	[T].ETHSSVQSPSKQETQLCAISSEGKPCR.[N]	3xTMT6plex [N-Term; K11; K24]; 2xCarbamidomethyl [C17; C26]		2.13365e-07	0	1	1	4	TGGT1_319560	TGGT1_319560 [60-86]	0	3718.91	High	High	High	High	High	High	High	High	High	High	High	High	High	High	4.882	4.547	2.29	2.18	120	25.8	126.2	26.4		12.73	31.5	120	24.9	22.3	30.2	25.9	170.2	101.7	148	84.7	26.4	3	3
High	[T].ETHSSVQSPSKQETQLCAISSEGKPCR.[N]	2xTMT6plex [K11; K24]; 2xCarbamidomethyl [C17; C26]		0.0115385	0.000454473	1	1	1	TGGT1_319560	TGGT1_319560 [60-86]	0	3489.75	High	High	High	High	High	High	High	High	High	High	High	High	High	High
High	[H].SSVQSPSKQETQLCAISSEGKPCR.[N]	2xTMT6plex [K8; K21]; 2xCarbamidomethyl [C14; C23]		0.000145479	0	1	1	3	TGGT1_319560	TGGT1_319560 [63-86]	0	3122.6	High	High	High	High	High	High	High	High	High	High	High	High	High	High	2.469	2.449	1.3	1.29	23.2	10.5	25.9	9.5		29.17	20.25	23.2	14.9	9.7	7.8	9.6	33.3	23	21.6	25.8	9.5	2	2
High	[S].SVQSPSKQETQLCAISSEGKPCR.[N]	3xTMT6plex [N-Term; K7; K20]; 2xCarbamidomethyl [C13; C22]		0.000108683	0	1	1	5	TGGT1_319560	TGGT1_319560 [64-86]	0	3264.73	High	High	High	High	High	High	High	High	High	High	High	High	High	High	11.347	58.296	3.5	5.87	110.4	10.1	114.3	1.9		18.16	35.78	110.4	7.9	11.8	9.2	11.4	58.8	116.7	157	124.6	1.9	4	2
High	[Q].SPSKQETQLCAISSEGKPCR.[N]	3xTMT6plex [N-Term; K4; K17]; 2xCarbamidomethyl [C10; C19]		2.24687e-08	0	1	1	46	TGGT1_319560	TGGT1_319560 [67-86]	0	2950.57	High	High	High	High	High	High	High	High	High	High	High	High	High	High	0.079	0.093	-3.65	-3.42	514.5	5328.4	423.1	5515.7		11.72	25.7	514.5	5126.1	6010.7	4565.2	5611.6	387.6	387.8	581.8	335.1	5515.7	37	40
High	[P].SKQETQLCAISSEGKPCR.[N]	3xTMT6plex [N-Term; K2; K15]; 2xCarbamidomethyl [C8; C17]		4.61474e-05	0	1	1	2	TGGT1_319560	TGGT1_319560 [69-86]	0	2766.48	High	High	High	High	High	High	High	High	High	High	High	High	High	High	0.192	0.209	-2.38	-2.26	15.8	69.5	13.3	75.5		12.76	16.57	15.8	75.6	72.6	56.3	73.4	10.9	14.3	15.9	12.3	75.5	1	1
High	[R].QLHTDNGYFIGASCPKSAC.[C]	1xTMT6plex [K16]; 2xCarbamidomethyl [C14; C19]		0.000736658	0.000120253	1	1	6	TGGT1_319560	TGGT1_319560 [89-107]	0	2355.11	High	High	High	High	High	High	High	High	High	High	High	High	High	High	0.9	0.903	-0.15	-0.15	77.9	88.3	79.5	86.3		6.09	6.42	77.9	91.2	84.1	83.6	94.5	86.5	77.6	79.5	74.4	86.3	5	5
High	[R].QLHTDNGYFIGASCPKSACC.[S]	1xTMT6plex [K16]; 3xCarbamidomethyl [C14; C19; C20]		0.00124994	0.000120253	1	1	6	TGGT1_319560	TGGT1_319560 [89-108]	0	2515.14	High	High	High	High	High	High	High	High	High	High	High	High	High	High	0.873	1.154	-0.2	0.21	57.1	63.3	55.3	49.5		10.6	7.52	57.1	56.5	71.3	66.2	59.2	60.5	50.3	55.4	54.7	49.5	6	6
[truncated: 13 more columns]
